# Supplementary material for: The Gut Microbiota Is Involved in the Regulation of Cognitive Flexibility in Adolescent BALB/c Mice Exposed to Chronic Physical Stress and a High-Fat Diet
Source: Microorganisms. 2024 Dec 10;12(12):2542. doi: 10.3390/microorganisms12122542 (PMC11677384; doi:10.3390/microorganisms12122542)
Supplement: Supplementary file 1 [file microorganisms-12-02542-s001.zip]

Archive with 1 entries (1 files):
- microorganisms-3263453-supplementary.pdf
